# Supplementary material for: Coordinated Transcriptomic and Epigenetic Approach Reveals Molecular Features Underlying Natural Mating Ability in Captive Male Giant Pandas
Source: Ecol Evol. 2025 Oct 12;15(10):e72283. doi: 10.1002/ece3.72283 (PMC12516017; doi:10.1002/ece3.72283)
Supplement: Supplementary file 2 — Tables S1–S17: ece372283‐sup‐0002‐TablesS1‐S2.xlsx. [file ECE3-15-e72283-s002.xlsx]

## Sheet: Table S1
Table S1. Quality of sample sequencing data
Sample	Group	raw_reads	raw_bases	clean_reads	clean_bases	error_rate	Q20	Q30	GC_pct
C1	Capable	43818888	6.57G	42487086	6.37G	0.03	96.06	89.94	52.75
C2	Capable	47512240	7.13G	46004374	6.9G	0.03	96.32	90.54	51.13
C3	Capable	41399876	6.21G	40850902	6.13G	0.02	98.13	94.83	52.32
C4	Capable	47202480	7.08G	46568524	6.99G	0.02	98.22	94.99	50.9
C5	Capable	43155976	6.47G	42614276	6.39G	0.02	98.07	94.65	52.62
C6	Capable	60031696	9G	59485726	8.92G	0.02	99.12	97.3	50.15
C7	Capable	64812758	9.72G	63991936	9.6G	0.02	99.19	97.53	51.02
C8	Capable	61760164	9.26G	60992634	9.15G	0.02	99.13	97.32	50.19
C9	Capable	63100166	9.47G	62440922	9.37G	0.02	99.04	97.08	50.24
I1	Incapable	43808348	6.57G	42291218	6.34G	0.03	96.13	90.12	52.37
I2	Incapable	46742330	7.01G	45225700	6.78G	0.03	97.11	92.36	52.72
I3	Incapable	41527004	6.23G	40877100	6.13G	0.02	98.18	94.93	52.52
I4	Incapable	43907154	6.59G	43318034	6.5G	0.02	98.2	95	51.96
I5	Incapable	40483966	6.07G	39889940	5.98G	0.02	98.27	95.1	52.84
I6	Incapable	44694406	6.7G	44124774	6.62G	0.02	98.25	95.16	53.78
I7	Incapable	49507958	7.43G	48905944	7.34G	0.02	98.12	94.83	53.48
I8	Incapable	63434840	9.52G	62767496	9.42G	0.02	99.14	97.37	50.58
I9	Incapable	61887520	9.28G	61165902	9.17G	0.02	99.15	97.39	50.3
Notes:
library: Library number
raw_reads: Number of reads in raw data
raw_bases: Number of bases in raw data (raw base = raw reads * 150bp)
clean_reads: Number of reads after filtering the raw data
clean_bases: Number of bases after filtering the raw data (clean base = clean reads * 150bp)
error_rate: Overall error rate for sequencing data
Q20: Percentage of bases with a Phred score greater than 20 out of the total bases
Q30: Percentage of bases with a Phred score greater than 30 out of the total bases
GC_pct: Percentage of G and C bases in the four types of bases within the clean reads

## Sheet: Table S2
Table S2. Statistics of sample alignment to the reference genome
Sample name	Group	total_map	unique_map	multi_map
C1	Capable	39568367(93.13%)	36120427(85.02%)	3447940(8.12%)
C2	Capable	42874916(93.2%)	41107084(89.35%)	1767832(3.84%)
C3	Capable	37461230(91.7%)	36065300(88.29%)	1395930(3.42%)
C4	Capable	42854346(92.02%)	41332060(88.76%)	1522286(3.27%)
C5	Capable	39181108(91.94%)	36771413(86.29%)	2409695(5.65%)
C6	Capable	56897211(95.65%)	55157597(92.72%)	1739614(2.92%)
C7	Capable	60532428(94.59%)	58533844(91.47%)	1998584(3.12%)
C8	Capable	57984818(95.07%)	56144111(92.05%)	1840707(3.02%)
C9	Capable	59882188(95.9%)	58023732(92.93%)	1858456(2.98%)
I1	Incapable	39178099(92.64%)	37188821(87.94%)	1989278(4.7%)
I2	Incapable	42208892(93.33%)	39200352(86.68%)	3008540(6.65%)
I3	Incapable	37442204(91.6%)	35875621(87.76%)	1566583(3.83%)
I4	Incapable	39617089(91.46%)	36985268(85.38%)	2631821(6.08%)
I5	Incapable	36564982(91.66%)	35236649(88.33%)	1328333(3.33%)
I6	Incapable	41275326(93.54%)	38305014(86.81%)	2970312(6.73%)
I7	Incapable	44784806(91.57%)	42726635(87.36%)	2058171(4.21%)
I8	Incapable	59642608(95.02%)	57602811(91.77%)	2039797(3.25%)
I9	Incapable	58015072(94.85%)	55634769(90.96%)	2380303(3.89%)
Notes:
total_map: Number and percentage of reads mapped to the genome
unique_map: Number and percentage of reads mapped to unique locations in the reference genome (used for subsequent quantitative data analysis reads)
multi_map: Number and percentage of reads mapped to multiple locations in the reference genome.

## Sheet: Table S3
Table S3. Distribution of sequencing reads in the genome regions
Samples	Group	exon	intron	intergenic
C1	Capable	4793076565(81.0001%)	758496059(12.8181%)	365799342(6.1818%)
C2	Capable	4742513388(73.9750%)	1196929025(18.6700%)	471528231(7.3550%)
C3	Capable	4190261440(74.8356%)	1026154925(18.3265%)	382873151(6.8379%)
C4	Capable	4718257569(73.6809%)	1225216485(19.1331%)	460162241(7.1860%)
C5	Capable	4412448135(75.3266%)	1056997941(18.0444%)	388309830(6.6290%)
C6	Capable	5779341315(67.9117%)	2079649542(24.4375%)	651084891(7.6508%)
C7	Capable	7258217181(80.1888%)	1221707578(13.4974%)	571491345(6.3138%)
C8	Capable	6333870147(73.0497%)	1729652041(19.9484%)	607115721(7.0020%)
C9	Capable	6761893994(75.4902%)	1591364740(17.7661%)	604050303(6.7437%)
I1	Incapable	4780961708(81.6281%)	701616047(11.9791%)	374431176(6.3929%)
I2	Incapable	5224355100(82.7767%)	713312482(11.3020%)	373714723(5.9213%)
I3	Incapable	4245037129(75.8609%)	972617978(17.3812%)	378164720(6.7580%)
I4	Incapable	4587223728(77.5009%)	943815280(15.9457%)	387891553(6.5534%)
I5	Incapable	4133817549(75.6677%)	977856938(17.8992%)	351450318(6.4331%)
I6	Incapable	5184552958(84.0165%)	640626346(10.3814%)	345697760(5.6021%)
I7	Incapable	5609201467(83.7846%)	692441130(10.3430%)	393141585(5.8724%)
I8	Incapable	6852657095(76.8371%)	1458237106(16.3508%)	607531239(6.8121%)
I9	Incapable	6560277692(75.6214%)	1547225696(17.8351%)	567653908(6.5434%)
Note: Proportions of reads mapped to exonic regions, intronic regions, and intergenic regions.

## Sheet: Table S4
Table S4. Overview of read mapping statistics against the reference genome
Samples	Total reads	Mapped reads	Mapping rate(%)	Unique Mapping rate(%)	Duplication rate(%)
Capable1	251746433	216084809	85.83	82.31	28.88
Capable2	239950948	207052916	86.29	82.61	30.22
Capable3	250492962	211535825	84.45	81.09	28.61
Incapable1	243023214	209439365	86.18	82.62	28.39
Incapable2	252032405	215517676	85.51	81.96	26.3
Incapable3	241431889	205833138	85.26	81.81	28.13
Incapable4	262378367	224709572	85.64	82.19	27.96
Incapable5	225420141	191744704	85.06	81.61	26.9
Notes:
Total Reads: Number of sequencing reads (Clean Reads) remaining after quality filtering.
Mapped Reads: Number of reads successfully aligned to the reference genome.
Mapping Rate (%): Proportion of total reads that are mapped to the reference genome.
Unique Mapping Rate (%): Proportion of total reads that are uniquely mapped to a single location in the reference genome.
Duplication Rate (%): Proportion of reads that are PCR duplicates among all mapped reads.

## Sheet: Table S5
Table S5. Summary of genome coverage statistics
Samples	sites_num	sites_covgMean	sites_numCovg1	sites_numCovg5	sites_numCovg10
Capable1	2284117934	16.62	93.6	90.16	82.09
Capable2	2278616558	15.62	93.38	89.48	79.63
Capable3	2281764051	16.34	93.5	89.78	80.56
Incapable1	2281748835	16.23	93.5	89.82	80.69
Incapable2	2281554858	17.16	93.5	89.97	81.81
Incapable3	2281035551	16.04	93.47	89.45	79.15
Incapable4	2285595423	17.53	93.66	90.18	81.91
Incapable5	2280119976	15.16	93.44	89.24	77.9
Notes:
sites_num: Number of genomic sites detected.
sites_covgMean: Mean sequencing depth across all detected genomic sites.
sites_numCovg1: Proportion of the genome covered by bases with sequencing depth ≥1×.
sites_numCovg5: Proportion of the genome covered by bases with sequencing depth ≥5×.
sites_numCovg10: Proportion of the genome covered by bases with sequencing depth ≥10×.

## Sheet: Table S6
Table S6. Summary of cytosine methylation status across the genome
Samples	C_covgMean	C(Mb)	CG(Mb)	CHG(Mb)	CHH(Mb)	MeanC(%)	MeanCG(%)	MeanCHG(%)	MeanCHH(%)
Capable1	7.3	7251.8	418.1	1531.3	5302.5	4.97	78.94	0.46	0.44
Capable2	6.7	6685.7	389.5	1425.4	4870.8	5	79.08	0.44	0.41
Capable3	7.2	7178.8	399.5	1495.8	5283.5	4.83	79.17	0.47	0.44
Incapable1	7	6961.4	396.6	1469.8	5095.1	4.98	80.59	0.43	0.41
Incapable2	7.4	7383.7	416.9	1553.4	5413.4	4.91	79.82	0.45	0.42
Incapable3	7	6991.5	381.1	1447.8	5162.6	4.74	79.44	0.45	0.43
Incapable4	7.6	7572.3	415.7	1574.2	5582.4	4.84	80.62	0.46	0.43
Incapable5	6.6	6549.3	366	1369.8	4813.5	4.94	80.58	0.48	0.46
Notes:
C_covgMean: Average sequencing depth across all cytosine (C) sites in the genome.
C (Mb): Total number of bases mapped to cytosine positions in the genome, in megabases (Mb).
CG (Mb): Number of cytosine bases mapped within CG contexts, in megabases.
CHG (Mb): Number of cytosine bases mapped within CHG contexts, in megabases.
CHH (Mb): Number of cytosine bases mapped within CHH contexts, in megabases.
MeanC (%): Average methylation level across all cytosine sites in the genome.
MeanCG (%): Average methylation level in CG contexts.
MeanCHG (%): Average methylation level in CHG contexts.
MeanCHH (%): Average methylation level in CHH contexts.

## Sheet: Table S7
Table S7. Mating-related genes in captive male giant pandas
Categories	Genes	Number
Androgen	AIG1, AR, C8H1orf116, PARM1, PMEPA1, PROSER2	6
Gonadotropin-releasing hormone (GnRH)	CALM3, PRKCD, ADCY6, PLA2G4E, JUN, LOC117795428, ADCY9, NRAS, PIK3CD, PRKACB, MAP3K3, PIK3R3, KCNJ5, AKT1, CACNA1F, PIK3R2, KRAS, ADCY5, MAP3K2, novel.1047, LOC117800879, LOC117800467, CACNA1D, MAPK11, HCN2, ELK1, LHB, PLCB4, LOC100469838, KCNJ3, PTK2B, KCNJ11, CACNA1H, ESR2, SOS1, MAPK8, GABBR1, ARRB1, PLA2G4D, MAP2K1, RAF1, MAP3K1, HCN3, PLCB1, GNAQ, GNA11, ITPR1, MAPK14, MAP2K6, AKT2, GNRHR, C…	126
Spermatogenesis, motility, binding and fertilization process	novel.998, CCDC7, FAM170A, GMCL1, LOC117799469, LOC117799803, SOHLH1, SPATA1, SPATA13, SPATA2, SPATA20, SPATA21, SPATA24, SPATA25, SPATA2L, SPATA31D1, SPATA32, SPATA33, SPATA46, SPATA48, SPATA5, SPATA5L1, SPATA6, SPATA6L, SPATA7, SPATA9, SPATC1, SPATS1, SPATS2, SPATS2L, VIPAS39, SPATA20, SPATA21, SPATA24, SPATA25, SPATA2L, SPATA31D1, SPATA32, SPATA33, SPATA46, SPATA48, SPATA5, SPATA5L1, SPATA6, S…	86
Dopamine	CALY, CDNF, DBH, DRD1, DRD4, DRD5, NSG1, SLC6A3	8
Olfactory receptor	LOC100483158, LOC100480288, LOC100476268, LOC100472017, LOC109491043, LOC100480617, LOC117804189, LOC100476502, LOC100476843, LOC100482402, LOC100467747, LOC100468180, LOC117802924, LOC117797732, LOC100477347, LOC100478335, LOC100469802, LOC117801871, LOC117803524, LOC100463864, OMP, LOC100476589, LOC117803376, LOC100476339, LOC105235218, LOC100470063, LOC100474666, LOC117803554, LOC100479707, LO…	103
Germ cell development	FAR1, FAR2, MAK, MEA1, PHTF2, LOC100469965, BABAM2, SPIN1, SYCE1, SYCE1L, MEIOC, SHOC1, IHO1, ZPBP, SPESP1, TEX11, SPIN4, SGO1, ZPBP2, C16H11orf80, SYCP1, GGN, EQTN, LOC117799984, LOC117799992, EQTN, GGN, LOC117799984, LOC117799992, SPESP1, SPIN1, SPIN4, ZPBP, ZPBP2, GGN, LOC117799984, LOC117799992, SPIN1, SPIN4, SPIN1, SYCE1	41

## Sheet: Table S8
Table S8. Analysis Results of Alternative Splicing and Variant Sites in Reproductively-Related Genes
Number	Gene Name	Alternative Splicing	Genetic Variants
1	MAP3K2	A3SS, SE	INDEL, SNP
2	PIK3CB	A3SS, SE	INDEL, SNP
3	LOC100473680	A3SS, SE	INDEL, SNP
4	SPECC1	A3SS, SE	SNP
5	PRKCQ	A3SS MXE, SE	INDEL, SNP
6	CAMK2D	A3SS, A5SS, MXE, SE	INDEL, SNP
7	ODR4	A3SS, MXE, SE	INDEL, SNP
8	CATSPERG	A3SS, MXE, RI, SE	INDEL, SNP
9	ADCY6	A3SS, RI, SE	SNP
10	MAP2K7	A3SS, RI, SE	INDEL, SNP
11	ADCY4	A3SS, RI, SE	SNP
12	PRKCD	A5SS, SE	INDEL, SNP
13	MAP3K4	A5SS, SE	SNP
14	SPATA5L1	A5SS	SNP
15	SPATS2	A5SS, SE	SNP
16	FAR2	A5SS, MXE, SE	INDEL, SNP
17	SPIN1	A5SS, MXE, SE	INDEL, SNP
18	ADCY7	A5SS, MXE, RI, SE	INDEL, SNP
19	PIK3CD	MXE, SE	INDEL, SNP
20	KRAS	MXE, SE	INDEL, SNP
21	PTK2B	MXE, SE	INDEL, SNP
22	MAPK8	MXE, SE	SNP
23	ARRB1	MXE, SE	INDEL, SNP
24	ITPR1	MXE, SE	INDEL, SNP
25	MAPK14	MXE, SE	INDEL, SNP
26	MAPK9	MXE, SE	INDEL, SNP
27	GRB2	MXE, SE	SNP
28	ARRB2	MXE, SE	INDEL, SNP
29	AKT3	MXE, SE	INDEL, SNP
30	MAPK1	MXE, SE	INDEL, SNP
31	ITPR2	MXE, SE	INDEL, SNP
32	LOC117802625	MXE, SE
33	MAP2K4	MXE, SE	INDEL, SNP
34	SRC	MXE, SE	SNP
35	TEX11	MXE, SE
36	VAPB	MXE, SE	INDEL, SNP
37	SOS2	MXE, RI, SE	INDEL, SNP
38	KCNJ5	RI, SE
39	ESR2	RI	INDEL, SNP
40	LOC100470998	RI, SE	INDEL, SNP
41	AIG1	SE	SNP
42	PARM1	SE	INDEL, SNP
43	ADCY9	SE	INDEL, SNP
44	NRAS	SE	SNP
45	MAP3K3	SE	INDEL, SNP
46	AKT1	SE	SNP
47	ELK1	SE	INDEL, SNP
48	KCNJ3	SE
49	SOS1	SE	INDEL, SNP
50	GABBR1	SE	SNP
51	PLA2G4D	SE	SNP
52	MAP2K1	SE	INDEL, SNP
53	RAF1	SE	INDEL, SNP
54	MAP3K1	SE	INDEL, SNP
55	PLCB1	SE	INDEL, SNP
56	GNA11	SE	INDEL, SNP
57	AKT2	SE	SNP
58	CALM2	SE	INDEL, SNP
59	MAPK13	SE	INDEL, SNP
60	CDC42	SE	INDEL, SNP
61	PRKCA	SE	SNP
62	HRAS	SE	SNP
63	PIK3CA	SE	INDEL, SNP
64	PLA2G4A	SE	INDEL, SNP
65	KCNN4	SE	SNP
66	LOC100465650	SE
67	ITPR3	SE	SNP
68	MAP2K2	SE	INDEL, SNP
69	CAMK2G	SE	INDEL, SNP
70	PLCB2	SE	INDEL, SNP
71	MAPK3	SE	INDEL, SNP
72	PLD1	SE	INDEL, SNP
73	KCNN1	SE	SNP
74	CAMK2B	SE
75	PRKCB	SE	INDEL, SNP
76	MAP2K3	SE	INDEL, SNP
77	MAPK7	SE	SNP
78	CALML4	SE	INDEL, SNP
79	CALM1	SE	INDEL, SNP
80	PLCB3	SE	INDEL, SNP
81	FAR1	SE	SNP
82	BABAM2	SE	SNP
83	SYCE1	SE	INDEL, SNP
84	SYCE1L	SE	INDEL, SNP
85	ZPBP	SE
86	C16H11orf80	SE	SNP
87	GMCL1	SE	INDEL, SNP
88	SPATA1	SE	INDEL, SNP
89	SPATA24	SE
90	SPATA6L	SE	INDEL, SNP
91	SPATS2L	SE	INDEL, SNP
92	VIPAS39	SE	SNP
93	SPECC1L	SE	INDEL, SNP
94	SPEF1	SE	SNP
95	STPG1	SE	INDEL, SNP
96	VAPA	SE	INDEL, SNP
97	ZP1	SE	INDEL, SNP
98	LOC100470800	SE	SNP
99	AR
100	C8H1orf116
101	PMEPA1		INDEL, SNP
102	PROSER2		SNP
103	CALM3
104	PLA2G4E
105	JUN		INDEL, SNP
106	LOC117795428		INDEL, SNP
107	PRKACB		INDEL, SNP
108	PIK3R3		SNP
109	CACNA1F
110	PIK3R2		INDEL, SNP
111	ADCY5
112	novel.1047
113	LOC117800879
114	LOC117800467
115	CACNA1D		INDEL, SNP
116	MAPK11
117	HCN2		SNP
118	LHB
119	PLCB4
120	LOC100469838		SNP
121	KCNJ11
122	CACNA1H
123	HCN3		INDEL, SNP
124	GNAQ		INDEL, SNP
125	MAP2K6
126	GNRHR
127	CACNA1C
128	LOC117802612
129	ADCY3		INDEL, SNP
130	LOC117803062
131	LOC117799915		SNP
132	CACNA1G
133	PRKCG		INDEL, SNP
134	HBEGF		SNP
135	MAPK12		SNP
136	LOC100484454		INDEL, SNP
137	KCNN3
138	MMP2		INDEL
139	KISS1R		INDEL
140	GABBR2
141	MMP14		SNP
142	PLA2G4F		INDEL, SNP
143	CGA
144	ADCY2
145	LOC117801877		INDEL, SNP
146	PRKACA		INDEL
147	GPER1
148	PIK3R1		INDEL, SNP
149	ADCY1
150	CAMK2A
151	PLD2		SNP
152	KCNN2
153	LOC117796026		INDEL
154	ATF4		INDEL, SNP
155	EGR1
156	CACNA1I
157	LOC105242013		SNP
158	GNRH1		INDEL, SNP
159	SPP1
160	MAK
161	MEA1		INDEL, SNP
162	PHTF2		INDEL, SNP
163	LOC100469965
164	MEIOC		SNP
165	SHOC1		INDEL, SNP
166	IHO1
167	SPESP1
168	SPIN4
169	SGO1
170	ZPBP2
171	SYCP1
172	GGN
173	EQTN
174	LOC117799984
175	LOC117799992
176	novel.998
177	CCDC7
178	FAM170A
179	LOC117799469		SNP
180	LOC117799803		SNP
181	SOHLH1
182	SPATA13		INDEL, SNP
183	SPATA2		SNP
184	SPATA20
185	SPATA21		INDEL, SNP
186	SPATA25
187	SPATA2L		INDEL, SNP
188	SPATA31D1
189	SPATA32		INDEL, SNP
190	SPATA33		INDEL, SNP
191	SPATA46
192	SPATA48
193	SPATA5		INDEL, SNP
194	SPATA6
195	SPATA7
196	SPATA9		INDEL, SNP
197	SPATC1		INDEL, SNP
198	SPATS1
199	SPEF2
200	SPEM1		SNP
201	SPEM2
202	SRM
203	STPG3		INDEL, SNP
204	STPG4		INDEL, SNP
205	STRBP		SNP
206	TMEM95		SNP
207	ZP2
208	ZP3		SNP
209	LOC105237522
210	GAPDHS
211	LOC100468198
212	CALY
213	CDNF
214	DBH
215	DRD1
216	DRD4
217	DRD5
218	NSG1
219	SLC6A3
220	LOC100483158
221	LOC100480288
222	LOC100476268
223	LOC100472017
224	LOC109491043
225	LOC100480617
226	LOC117804189
227	LOC100476502
228	LOC100476843
229	LOC100482402
230	LOC100467747
231	LOC100468180
232	LOC117802924
233	LOC117797732
234	LOC100477347
235	LOC100478335
236	LOC100469802
237	LOC117801871
238	LOC117803524
239	LOC100463864
240	OMP
241	LOC100476589
242	LOC117803376
243	LOC100476339
244	LOC105235218
245	LOC100470063
246	LOC100474666
247	LOC117803554
248	LOC100479707		INDEL
249	LOC100467386
250	LOC117796804
251	LOC117800868
252	LOC100475258
253	LOC100477240
254	LOC109488624
255	LOC100474581
256	LOC105234355
257	LOC100474969
258	LOC105242248
259	LOC117797658
260	LOC105241742
261	LOC100480514
262	LOC117803002		INDEL, SNP
263	LOC100463643
264	LOC117801436
265	LOC117800842
266	LOC117797685
267	LOC100475524
268	LOC109490533
269	LOC100477114
270	LOC100479323		INDEL, SNP
271	LOC117801437
272	LOC100466117
273	LOC117797275
274	LOC100481792
275	LOC117797665
276	LOC117800571
277	LOC100478229
278	LOC100465553
279	LOC100480363
280	LOC100477693
281	LOC100469129
282	LOC117800284
283	LOC117800844
284	LOC117800584
285	LOC100465804
286	LOC100473577
287	LOC100478378
288	LOC117796613
289	LOC100473542
290	LOC100478554
291	LOC100468046
292	LOC100468784
293	LOC100474511
294	LOC100479708
295	LOC100468939
296	LOC100477154
297	LOC100465043
298	LOC100479262		INDEL, SNP
299	LOC100483161
300	LOC117798455
301	LOC100467890
302	LOC100469647
303	LOC100472940
304	LOC100478380
305	LOC117797679
306	LOC100478633
307	LOC100478950
308	LOC117795008
309	LOC100482155
310	LOC117801760
311	LOC117803350
312	LOC100464115
313	LOC100469936
314	LOC100475226		SNP
315	LOC100475000
316	LOC109488702
317	novel.1099
318	LOC117797675
319	LOC100477091
320	LOC117803556
Notes: Alternative Splicing: skipped exon (SE), retained intron (RI), mutually exclusive exon (MXE), alternative 5' splice site (A5SS), and alternative 3' splice site (A3SS); Variant sites: Single Nucleotide Polymorphisms (SNPs) and insertion-deletion polymorphisms (InDels).

## Sheet: Table S9
Table S9. Quality control summary of raw methylation sequencing data in giant pandas
Samples	Raw_reads	Raw_bases(G)	clean_reads	clean_bases(G)	Clean_ratio(%)	Q20(%)	Q30(%)	GC(%)	BS conversion rate(%)
Capable1	262369299	78.71	251746433	68.8	87.41	96.95	91.05	21.91	99.627
Capable2	248834677	74.65	239950948	65.63	87.92	97.1	91.39	22.08	99.647
Capable3	262317346	78.7	250492962	68.35	86.85	96.73	90.61	21.53	99.64
Incapable1	252640866	75.79	243023214	66.46	87.69	97.05	91.27	21.84	99.65
Incapable2	262900175	78.87	252032405	68.82	87.26	96.93	91.03	21.76	99.646
Incapable3	251179527	75.35	241431889	66.06	87.67	97.04	91.25	21.34	99.643
Incapable4	274862583	82.46	262378367	71.67	86.91	96.91	90.99	21.43	99.637
Incapable5	236105786	70.83	225420141	61.55	86.9	96.76	90.32	21.63	99.613
Notes:
Raw Reads: The number of sequencing reads in the raw data file, counted in units of four lines per read record in FASTQ format.
Raw Bases (G): Total number of bases calculated by multiplying the number of raw reads by the read length, expressed in gigabases (G).
Clean Reads: Same calculation method as Raw Reads, but based on sequencing data after quality filtering (Trimming). All downstream bioinformatic analyses are based on Clean Reads.
Clean Bases (G): Total number of bases contained in the Clean Reads, expressed in gigabases (G).
Clean Ratio (%): The proportion of Clean Bases relative to Raw Bases.
Q20 (%): Percentage of bases with a Phred quality score >20, which corresponds to a base-calling error rate of less than 1%.
Q30 (%): Percentage of bases with a Phred quality score >30, corresponding to an error rate of less than 0.1%.
GC Content (%): The percentage of guanine (G) and cytosine (C) bases among the total number of bases.
Bisulfite Conversion Rate (%): The proportion of cytosines converted to thymines during bisulfite treatment, reflecting the efficiency of bisulfite conversion.
Q represents the base-calling quality score, calculated as Q = -10 × log₁₀(P), where P is the probability of a base-calling error. For example, a Q score of 20 corresponds to a 1% error rate (Q20), and a Q score of 30 corresponds to a 0.1% error rate (Q30).

## Sheet: Table S10
Table S10. Extremes of methylation level and methylation density across bins in different sequence contexts
Samples	CG_level_max	CG_level_min	CG_density_max	CG_density_min	CHG_level_max	CHG_level_min	CHG_density_max	CHG_density_min	CHH_level_max	CHH_level_min	CHH_density_max	CHH_density_min
Capable1	87.38	60.47	98.84	71.09	0.59	0.37	0.2	0	0.54	0.37	0.16	0
Capable2	87.43	60.88	98.65	71.51	0.58	0.35	0.25	0.01	0.53	0.34	0.21	0.01
Capable3	87.66	61.07	98.17	71.89	0.61	0.38	0.22	0.01	0.54	0.37	0.19	0.01
Incapable1	88.36	63.4	99.17	73.16	0.57	0.35	0.21	0	0.54	0.34	0.19	0
Incapable2	88.08	61.68	99.06	72.02	0.59	0.37	0.23	0.01	0.54	0.35	0.2	0
Incapable3	88.47	61.4	98.43	71.39	0.6	0.37	0.22	0.01	0.55	0.36	0.18	0.01
Incapable4	88.95	62.11	98.92	71.2	0.59	0.37	0.18	0	0.56	0.37	0.17	0
Incapable5	88.89	61.98	98.87	71.19	0.63	0.39	0.21	0	0.59	0.39	0.18	0
Notes:
CG_level_max: Maximum methylation level of mC sites in CG context across bins.
CG_level_min: Minimum methylation level of mC sites in CG context across bins.
CG_density_max: Maximum methylation density of mC sites in CG context across bins.
CG_density_min: Minimum methylation density of mC sites in CG context across bins.
CHG_level_max: Maximum methylation level of mC sites in CHG context across bins.
CHG_level_min: Minimum methylation level of mC sites in CHG context across bins.
CHG_density_max: Maximum methylation density of mC sites in CHG context across bins.
CHG_density_min: Minimum methylation density of mC sites in CHG context across bins.
CHH_level_max: Maximum methylation level of mC sites in CHH context across bins.
CHH_level_min: Minimum methylation level of mC sites in CHH context across bins.
CHH_density_max: Maximum methylation density of mC sites in CHH context across bins.
CHH_density_min: Minimum methylation density of mC sites in CHH context across bins.

[truncated: 7 more sheets: Table S11, Table S12, Table S13, Table S14, Table S15, Table S16, Table S17]
